# Supplementary material for: Strain assessment in patients with aortic regurgitation undergoing transcatheter aortic valve implantation: case series
Source: Eur Heart J Case Rep. 2024 Jul 5;8(8):ytae261. doi: 10.1093/ehjcr/ytae261 (PMC11303856; doi:10.1093/ehjcr/ytae261)
Supplement: ytae261_Supplementary_Data [file ytae261_supplementary_data.zip]

Archive with 4 entries (4 files):
- Video 1.mp4
- Video 2.mp4
- Video 3.mp4
- Video 4.mp4
